# Supplementary material for: Interaction between Akkermansia muciniphila and Diet Is Associated with Proinflammatory Index in School-Aged Children
Source: Children (Basel). 2023 Nov 10;10(11):1799. doi: 10.3390/children10111799 (PMC10670599; doi:10.3390/children10111799)
Supplement: Supplementary file 1 [file children-10-01799-s001.zip]

Archive with 1 entries (1 files):
- children-2649763-supplementary.pdf
